# Supplementary material for: Danggui Buxue Decoction Attenuates Staphylococcus aureus-Induced Mastitis in Mice Associated with Gut Microbiota Remodeling, Blood–Milk Barrier Protection, and Inflammatory Suppression
Source: Vet Sci. 2026 Jun 25;13(7):613. doi: 10.3390/vetsci13070613 (PMC13417064; doi:10.3390/vetsci13070613)
Supplement: Supplementary file 1 [file vetsci-13-00613-s001.zip]

Archive with 4 entries (3 files):
- vetsci-4316763-Supplementary Materials.pdf
- WB/
- WB/Original Images for Blots.pdf
- WB/WB RAW Data.pdf
